# Supplementary material for: Comparative efficacy of different renin angiotensin system blockade therapies in patients with IgA nephropathy: a Bayesian network meta-analysis of 17 RCTs
Source: PeerJ. 2021 Jul 6;9:e11661. doi: 10.7717/peerj.11661 (PMC8269645; doi:10.7717/peerj.11661)
Supplement: Supplemental Information 1 [file peerj-09-11661-s001.xls]

## Sheet: raw data
					CASP（Y\N\NS）													Age(yrs)			Gender					The numbers of each group				Data of the pre-treatment	Proteinuria (g/24 h)				Serum total protein (g/dl)				Serum creatinine (mg/dl)				GFR (ml/min/1.73 m2)				Ofﬁce SBP (mmHg)
Study	Group1	Group2	Group3	Group4	Q1	Q2	Q3	Q4	Q5	Q6	Q7	Q8	Q9	Q10	Q11	CKD stage	Nation(Center)	Group1	Group2	Group3	Group1	Group2	Group3	Total sample size	Follow-up (months)	Group1	Group2	Group3	Group4		Group1	Group2	Group3	Group4	Group1	Group2	Group3	Group4	Group1	Group2	Group3	Group4	Group1	Group2	Group3	Group4	Group1	Group2	Group3
Coppo R, 2007	benazepril 0.2 mg/kg qd	placebo	/	/	Y	Y	Y	Y	Y	Y	Y	NS	Y	Y	Y	>50 ml/min/1.73m2	European(23)	21.8±6.3	19.3±6.1	/	24/8	24/10	/	66	38	32	34	/	/		1.61±0.70	1.87±0.74	/	/	/	/	/	/	/	/	/	/	116.0±24.3	113.5±19	/	/	122.59±9.0	117.06±11.0	/
Li PK, 2006	36 patients:valsartan 80 mg qd 18 patients:valsartan160mg qd	placebo	/	/	Y	Y	Y	Y	Y	Y	Y	Y	Y	Y	Y	NS	HongKong(6)	40.0±10.0	41.0±9.0	/	13/41	17/38	/	109	26	54	55	/	/		1.80±1.24	2.35±1.71	/	/	/	/	/	/	1.11±0.48	1.29±0.54	/	/	87±36	78±38	/	/	136±20	137±17	/
Shi X, 2002	benazepril 10mg qd	CCB, α receptor blocker and/or β receptor blocker	/	/	Y	Y	Y	N	Y	Y	Y	NS	Y	Y	Y	NS	China(1)	12 to 53	12 to 72	/	47/18	40/26	/	131	18	65	66	/	/		1.98±1.42	1.75±1.53	/	/	ALB:40.14±4.01g/L	ALB:39.19±7.42g/L		/	125.07±71.21μmol/L	106.55±69.92μmol/L	/	/	78.55±27.88	78.20±28.47	/	/	/	/	/
Horita, Y 2004	temocapril 1mg qd	losartan 12.5mg qd	temocapril 1mg+losartan 12.5mg qd	/	Y	Y	Y	Y	Y	Y	Y	NS	Y	Y	Y	>50 ml/min/1.73m2	Japan(1)	39.6±10.8	42.7±12.0	39.6±10.4	4/6	5/5	5/6	31	6	10	10	11	/		0.73±0.36	0.81±0.44	0.75±0.30	/	7.09±0.41	6.87±0.35	6.75±0.62	/	0.85±0.21	0.88±0.17	0.83±0.19	/	92.5±17.2	88.3±19.8	91.5±24.6	/	121±8	124±5	121±9
Horita, Y 2006	temocapril 1mg qd	losartan 12.5mg qd	temocapril 1mg+losartan 12.5mg qd	/	Y	Y	Y	Y	Y	Y	Y	NS	Y	Y	Y	>50 ml/min/1.73m2	Japan(1)	43.3±10.9	42.9±12.2	38.0±9.2	8/6	9/7	7/6	43	12	14	16	13	/		0.60±0.21	0.83±0.44	0.80±0.33	/	/	/	/	/	/	/	/	/	89.8±22.9	88.0±18.2	95.3±22.4	/	112±8	123±5	124±7
Tanaka H, 2004	enalapril 0.1 mg/kg qd (up to 5 mg qd) and losartan 1mg/kg qd(up to 50 mg)	without those agents	/	/	Y	Y	Y	N	Y	Y	Y	N	Y	Y	Y	NS	Japan(1)	12.3±2.0	12.3±2.0	/	2/2	3/2	/	9	24	4	5	/	/		2.6±0.6	2.2±0.6	/	/	/	/	/	/	0.7±0.1	0.8±0.2	/	/	/	/	/	/	/	/	/
Praga M, 2003	enalapril 5 mg qd	other antihypertensive drugs	/	/	Y	Y	Y	NS	Y	Y	Y	Y	Y	Y	Y	NS	Spain(1)	27.8±12.0	29.9±12.3	/	15/8	12/9	/	44	78	23	21	/	/		2±1.3	1.7±0.8	/	/	/	/	/	/	1±0.2	0.9±0.2	/	/	102±25	99±22	/	/	/	/	/
Remuzzi A, 1999	enalapril 20mg qd	irbesantan 100mg qd	/	/	Y	Y	Y	Y	Y	Y	Y	NS	Y	Y	Y	NS	Italy(2)	20 to 65	20 to 65	/	/	/	/	20	1	11	9	/	/		1.44±1.11	2.48±2.02	/	/	/	/	/	/	/	/	/	/	66±19	54±15	/	/	133±9	147±13	/
Kanno Y, 2005	temocapril or trandolapril 1-2mg qd	amlodipine 2.5-5mg qd	/	/	Y	Y	Y	NS	Y	Y	Y	NS	Y	Y	Y	NS	Japan(1)	35±2	35±3	/	8/18	12/11	/	49	36	26	23	/	/		1.09±0.16	1.10±0.15	/	/	/	/	/	/	1.07±0.13	1.02±0.08	/	/	92.8±6.2	90.8±7.1	/	/	143±3	140±3	/
Park HC, 2003	losartan 50mg qd	amlodipine 5mg qd	/	/	Y	Y	Y	NS	Y	Y	Y	NS	Y	Y	Y	serum creatinine <3.0 mgudl	Korea(1)	39.3±8.7	44.3±13.4	/	9/11	9/7		36	12	20	16	/	/		2.3±1.5	2.1±0.7	/	/	/	/	/	/	/	/	/	/	63±22	63±24	/	/	131±16	131±12	/
Perico N, 1998	enalapril 20mg qd	irbesartan 100mg qd	/	/	Y	Y	Y	Y	Y	Y	Y	NS	Y	Y	Y	serum creatinine <2.5 mg/dl	Italy(1)	31 (20-54)	46 (34-65)	/	9/2	7/2		20	1	11	9	/	/		1.44 ± 1.10	2.48 ± 2.02	/	/	6.6 ± 0.5	6.5 ± 0.4	/	/	1.22 (0.9-2.14)	1.36 (0.86-2.43)	/	/	63±23	56±18	/	/	136±13	152±14	/
Shimizu A, 2008	losartan 12.5mg qd	placebo	/	/	Y	Y	Y	N	Y	Y	Y	NS	Y	Y	Y	>50 ml/min/1.73m²	Japan(1)	36.0±8.5	35.7±8.1	/	11/7	6/12		36	12	18	18	/	/		0.81±0.5	0.73±0.36	/	/	/	/	/	/	1.0±0.2	0.9±0.2	/	/	72.0±15.9	75.4±18.1	/	/	119.3±10.3	122.1±9.6	/
Maschio G, 1994	fosinopril 20mg qd	placebo	/	/	Y	N	Y	Y	NS	Y	Y	NS	Y	Y	Y	NS	Italy(1)	/	/	/	NS	NS	/	78	8	39	39	/	/		1.74 + 0.84	1.74 + 0.84	/	/	/	/	/	/	/	/	/	/	103±23	103±23	/	/	/	/	/
Tsukasa Nakamura, 2007	olmesartan 10mg qd	temocapril 2mg qd	olmesartan 10mg+ temocapril 2mg qd	/	Y	Y	Y	N	Y	Y	Y	NS	Y	Y	Y	NS	Japan(1)	34±7	31±8	31±7	5/3	4/4	4/4	24	3	8	8	8	/		2.0±0.6	2.0±0.5	1.9±0.5	/	/	/	/	/	1.0±0.3	1.1±0.2	1.1±0.2	/	90.2±22.0	90.6±28.4	86.8±30.0	/	/	/	/
Renke M, 2004	losartan 25mg qd	enalapril 10mg qd	losartan 25mg+enalapril 10mg qd	/	Y	Y	Y	N	Y	Y	Y	NS	Y	Y	Y	NS	Poland(1)	40.4±11.9	43.4±10.1	37.7±12.7	7/11	12/6	11/5	52	9	18	18	16	/		2.17±1.52	2.6±1.69	3.25±1.82	/	/	/	/	/	1.04±0.2	1.25±0.3	1.2±0.3	/	/	/	/	/	137.1±11.6	134±13.4	140±17.2
Shen PC, 2012	losartan 50mg qd	Placebo	/	/	Y	Y	Y	N	Y	Y	Y	NS	Y	Y	Y	NS	China(1)	50.2±10.4	49.1±11.5	/	58/54	56/58	/	226	12	112	114	/	/		1.72±0.47	1.73±0.49	/	/	/	/	/	/	1.48±0.27	1.49±0.28	/	/	44.8±8.1	44.5±8.5	/	/	125.5±9.7	123.2±10.6	/
Nakamura T, 2000	verapamil 120mg qd	trandolapril 2mg qd	candesartan cilexetil 8mg qd	placebo	Y	Y	Y	NS	Y	Y	Y	NS	Y	Y	Y	NS	Japan(1)	/	/	/	NS	NS		32	3	8	8	8	8		1.8±0.6	1.9±0.7	1.8±0.8	1.6±0.6	/	/	/	/	0.9±0.2	0.8±0.2	0.7±0.2	0.8±0.2	110±12	108±16	112±14	112±12	116±12	118±14	118±16
[truncated: 41 more columns]
